# Supplementary material for: The Physiological Response of the Fiddler Crab Austruca lactea to Anthropogenic Low-Frequency Substrate-Borne Vibrations
Source: Biology (Basel). 2025 Jul 31;14(8):962. doi: 10.3390/biology14080962 (PMC12383940; doi:10.3390/biology14080962)
Supplement: Supplementary file 1 [file biology-14-00962-s001.zip]

Archive with 1 entries (1 files):
- biology-3781696-supplementary.pdf
